# Supplementary material for: The SKINT1-Like Gene Is Inactivated in Hominoids But Not in All Primate Species: Implications for the Origin of Dendritic Epidermal T Cells
Source: PLoS One. 2015 Apr 1;10(4):e0123258. doi: 10.1371/journal.pone.0123258 (PMC4382165; doi:10.1371/journal.pone.0123258)
Supplement: S1 Table — (XLSX) [file pone.0123258.s003.xlsx]

## Sheet: Sheet1
	S1 Table. Accession numbers of primate SKINT1L sequences
				Regions
		Species	Accession numbers	From To			Databases
	Hominoids	Human	NC_000001	48101715	48182428		NCBI genome
		Chimpanzee	NC_006468.3	48499761	48548233		NCBI genome
		Gorilla	NC_018424.1	49735301	49819734		NCBI genome
		Orangutan	NC_012591.1?	181680692	181734447		NCBI genome
		Gibbon	NC_019827.1	17090514	17112139		NCBI genome
	OWM	Olive baboon	NC_018152.1	50394763	50437695		NCBI genome
		Common baboon	No hit				Pre-Ensembl
		Cynomolgus macaque	AEHL01229074.1	11817	27285		NCBI genome
			AQIA01004292.1	5930	35479		NCBI genome
		Rhesus macaque	AEHK01151475.1	1172	3795		NCBI genome
			AEHK01151471.1	378	728		NCBI genome
			AEHK01151469.1	2098	2382		NCBI genome
			AEHK01151468.1	1705	4053		NCBI genome
			AANU01266778.1	5306	9035		NCBI genome
		Green monkey	NC_023661.1	84640177	84686975		NCBI genome
	NWM	Squirrel monkey	No hit				Pre-Ensembl
		Marmoset	No hit				Ensembl
	Prosimians	Mouse Lemur	No hit				Ensembl
		Bushbaby	GL873729.1	2367236	2386348		Ensembl
		Tarsier	ABRT02125005.1	11139	25919		NCBI genome
			ABRT02314780.1	143050	127400		NCBI genome
	OWM, Old World monkey; NWM, New World monkey
