# Supplementary material for: The SKINT1-Like Gene Is Inactivated in Hominoids But Not in All Primate Species: Implications for the Origin of Dendritic Epidermal T Cells
Source: PLoS One. 2015 Apr 1;10(4):e0123258. doi: 10.1371/journal.pone.0123258 (PMC4382165; doi:10.1371/journal.pone.0123258)
Supplement: S2 Table — (XLSX) [file pone.0123258.s004.xlsx]

## Sheet: Sheet1
	S2 Table. Accession numbers of mammalian SKINT family genes
					Regions
	Species	Genes		Accession numbers	From To			Databases
	Golden mole	SKINT1L	(Pseudogene)	NW_006408540.1	27366667	27367369		NCBI genome
		SKINT1L1		XP_006839800.1				NCBI protein
		SKINT1L2		AMDV01072344.1	8227	3405		NCBI genome
		SKINT1L3		AMDV01072359.1	10114	4656		NCBI genome
		SKINT1L4		XP_006839919.1				NCBI protein
		SKINT7L		XP_006839918.1				NCBI protein
	Elephant shrew	SKINT1L		XP_006879863.1				NCBI protein
	Manatee	SKINT8L	(Pseudogene)	NW_004443951.1	7824141	7831380		NCBI genome
	Treeshrew	SKINT1L		XP_006147332.1				NCBI protein
		SKINT7L		XP_006147331.1				NCBI protein
		SKINT9L1		ELW67061.1				NCBI protein
		SKINT9L2		XP_006147332.1				NCBI protein
	Human	SKINT1L	(Pseudogene)	NC_000001	48101715	48182428		NCBI genome
	Chimpanzee	SKINT1L	(Pseudogene)	NC_006468.3	48499761	48548233		NCBI genome
	Gorilla	SKINT1L	(Pseudogene)	NC_018424.1	49735301	49819734		NCBI genome
	Orangutan	SKINT1L	(Pseudogene)	NC_012591.1?	181680692	181734447		NCBI genome
	Gibbon	SKINT1L	(Pseudogene)	NC_019827.1	17090514	17112139		NCBI genome
	Olive baboon	SKINT1L		NC_018152.1	50394763	50437695		NCBI genome
		SKINT9L		NC_018152.1	50319438	50349456		NCBI genome
	Green monkey	SKINT1L		NC_023661.1	84640177	84686975		NCBI genome
		SKINT9L		XP_007977024.1				NCBI protein
	Cynomolgus macaque	SKINT1L		AEHL01229074.1	11817	27285		NCBI genome
				AQIA01004292.1	5930	35479		NCBI genome
		SKINT9L		XP_005543503.1				NCBI protein
	Rhesus macaque	SKINT1L		AEHK01151475.1	1172	3795		NCBI genome
				AEHK01151471.1	378	728		NCBI genome
				AEHK01151469.1	2098	2382		NCBI genome
				AEHK01151468.1	1705	4053		NCBI genome
				AANU01266778.1	5306	9035		NCBI genome
		SKINT9L		AANU01266770.1	8733	1670		NCBI genome
	Tarsier	SKINT1L1	(Pseudogene)	ABRT02125005.1	11139	25919		NCBI genome
		SKINT1L2	(Pseudogene)	ABRT02314780.1	143050	127400		NCBI genome
		SKINT7L1	(Pseudogene)	NW_007248563.1	23884	24875		NCBI genome
		SKINT7L2	(Pseudogene)	NW_007259162.1	30102	31097		NCBI genome
		SKINT9L		Scaffold 8522	11872	11591		Ensembl
	Bushbaby	SKINT1L1		GL873729.1	2367236	2386348		NCBI genome
		SKINT1L2		XP_003803821.1				NCBI protein
		SKINT7L		XP_003803839.1				NCBI protein
		SKINT9L		XP_003801490.1				NCBI protein
	Pika	SKINT1L		ALIT01108927.1	2900	5400		NCBI genome
		SKINT7L	(Pseudogene)	NW_004535555.1	1418868	1419855		NCBI genome
		SKINT7L		AAYZ01523420.1|	970	3		NCBI genome
		SKINT9L		XP_004598552.1				NCBI protein
	Rabbit	SKINT1L		XP_008263849.1				NCBI protein
		SKINT7L	(Pseudogene)	GBCH01073656.1				NCBI TSA
	Rat	SKINT1		NP_001129388.1				NCBI protein
		SKINT2		XP_002726638.1				NCBI protein
		SKINT5L		XP_006225576.1				NCBI protein
				XP_002729563.3				NCBI protein
		SKINT5/6		XP_006225577.1				NCBI protein
		SKINT7		XP_002726637.2				NCBI protein
		SKINT9		EDL90334.1				NCBI protein
	Mouse	SKINT1		ABS30712.1				NCBI protein
		SKINT2		NP_001272892.1				NCBI protein
		SKINT3		NP_001095944.1				NCBI protein
		SKINT4		NP_848901.2				NCBI protein
		SKINT5		NP_001096669.1				NCBI protein
		SKINT6		NP_001161348.1				NCBI protein
		SKINT7		XP 006503236.1				NCBI protein
		SKINT8		ABS30725.1				NCBI protein
		SKINT9		NP_808532.1				NCBI protein
		SKINT10		ABS30727.1				NCBI protein
		SKINT11		XP_006543938.1				NCBI protein
	Squirrel	SKINT1L1		XP_005318191.1				NCBI protein
		SKINT1L2		XP_005318193.1				NCBI protein
		SKINT7L		XP_005318192.1				NCBI protein
		SKINT9L		XP_005318190.1				NCBI protein
	Hedgehog	SKINT1L		XP_007521449.1				NCBI protein
		SKINT7L		XP_007521448.1				NCBI protein
	Shrew	SKINT1L1		XP_004607401.1				NCBI protein
		SKINT1L2		XP_004607402.1				NCBI protein
		SKINT1L3		XP_004607400.1				NCBI protein
		SKINT7L		XP_004622390.1				NCBI protein
		SKINT9L		XP_004620605.1				NCBI protein
	Microbat	SKINT1L		XP_006107913.1				NCBI protein
		SKINT7L		XP_006087439.1				NCBI protein
		SKINT9L		XP_006087438.1				NCBI protein
	Megabat	SKINT1L		Scaffold 17784	8267	3354		Ensembl
		SKINT7L		Scaffold 11943	13946	14909		Ensembl
		SKINT9L		Scaffold 19546	7735	3366		Ensembl
	Cow	SKINT1L		NP_001120788.1				NCBI protein
		SKINT7L		DAA31132.1				NCBI protein
				XP 002704034.3				NCBI protein
		SKINT9L		XP_005197953.1				NCBI protein
	Sheep	SKINT1L		XP 004003585.1				NCBI protein
		SKINT7L	(Pseudogene)	AMGL01001340.1				NCBI protein
	Whale	SKINT1L	(Pseudogene)	AWZP01078114.1	9847	19328		NCBI genome
		SKINT7L	(Pseudogene)	NW_006717733.1	5059	4084		NCBI genome
	Pig	SKINT1L	(Pseudogene)	NW_003610557.1	74623	76830		NCBI genome
	Alpaca	SKINT7L	(Pseudogene)	NW_005882724.1	3630483	3630215		NCBI genome
	Rhinoceros	SKINT9L	(Pseudogene)	NW_004454229.1	1037412	1042202		NCBI genome
	Horse	SKINT7L	(Pseudogene)	NW_001867402.1	10495575	10495306		NCBI genome
	Species are arranged in the order as they appear in Figure 5.
